# Supplementary material for: Textile suit for anywhere full-body motion capture
Source: Sci Adv. 2026 Mar 4;12(10):eaea2646. doi: 10.1126/sciadv.aea2646 (PMC12959391; doi:10.1126/sciadv.aea2646)
Supplement: Supplementary file 2 — Movie S1 [file sciadv.aea2646_movie_s1.zip]

Archive with 1 entries (1 files):
- aea2646_movie_s1.mp4
